# Supplementary material for: Identification of pre-microRNAs by characterizing their sequence order evolution information and secondary structure graphs
Source: BMC Bioinformatics. 2018 Dec 31;19(Suppl 19):521. doi: 10.1186/s12859-018-2518-2 (PMC6311913; doi:10.1186/s12859-018-2518-2)
Supplement: Supplementary file 1 — Describes the set of all the features extracted, which is 591. (XLSX 19.7 kb) [file 12859_2018_2518_MOESM1_ESM.xlsx]

## Sheet:  HHT feature
Name of feature	I(f,c)
feature413	0.20155
feature253	0.1994
feature317	0.1727
feature125	0.17185
feature381	0.17139
feature93	0.17045
feature445	0.16982
feature61	0.16125
feature285	0.16055
feature66	0.15998
feature82	0.15998
feature94	0.15456
feature157	0.15029
feature189	0.14989
feature62	0.14786
feature446	0.14706
feature83	0.14614
feature254	0.14556
feature226	0.14348
feature242	0.14348
feature65	0.14041
feature77	0.14041
feature252	0.13961
feature247	0.13785
feature88	0.13626
feature221	0.13349
feature228	0.13287
feature49	0.13117
feature81	0.13068
feature51	0.13045
feature353	0.13035
feature365	0.13035
feature243	0.12976
feature255	0.12931
feature414	0.12881
feature248	0.12879
feature435	0.12876
feature233	0.12827
feature190	0.12806
feature158	0.12801
feature113	0.12796
feature97	0.1276
feature109	0.1276
feature161	0.12757
feature173	0.12757
feature33	0.12667
feature45	0.12667
feature257	0.12639
feature269	0.12639
feature234	0.12586
feature417	0.12484
feature429	0.12484
feature129	0.12473
feature141	0.12473
feature369	0.12383
feature433	0.12284
feature249	0.12236
feature145	0.12135
feature92	0.12057
feature256	0.11977
feature418	0.11952
feature434	0.11952
feature385	0.11927
feature397	0.11927
feature34	0.11908
feature50	0.11908
feature244	0.11895
feature273	0.11893
feature318	0.1188
feature382	0.11833
feature286	0.11832
feature316	0.11749
feature194	0.11631
feature210	0.11631
feature73	0.11529
feature342	0.11528
feature220	0.11494
feature147	0.1149
feature1	0.11433
feature13	0.11433
feature224	0.11424
feature217	0.11421
feature440	0.11377
feature179	0.11367
feature87	0.11314
feature193	0.11313
feature205	0.11313
feature412	0.113
feature322	0.11237
feature338	0.11237
feature290	0.11203
feature306	0.11203
feature470	0.11169
feature364	0.11166
feature177	0.11165
feature401	0.11128
feature126	0.11127
feature321	0.11121
feature333	0.11121
feature311	0.11114
feature222	0.11082
feature403	0.11075
feature2	0.11039
feature18	0.11039
feature408	0.11028
feature297	0.11022
feature28	0.1102
feature56	0.11016
feature229	0.11007
feature386	0.10972
feature402	0.10972
feature76	0.10962
feature307	0.10959
feature184	0.10895
feature211	0.10877
feature354	0.10821
feature370	0.10821
feature312	0.10805
feature223	0.10754
feature289	0.10748
feature301	0.10748
feature30	0.10724
feature479	0.10724
feature478	0.10704
feature29	0.10692
feature140	0.1068
feature292	0.10672
feature153	0.10656
feature95	0.10629
feature407	0.10618
feature130	0.10614
feature146	0.10614
feature108	0.10604
feature215	0.10522
feature265	0.10519
feature36	0.10514
feature477	0.10513
feature23	0.10497
feature425	0.10479
feature305	0.10471
feature68	0.10452
feature300	0.10443
feature115	0.10438
feature371	0.10429
feature96	0.10425
feature121	0.10412
feature209	0.10403
feature172	0.10385
feature156	0.10357
feature428	0.1035
feature57	0.10315
feature339	0.10302
feature379	0.10297
feature230	0.10292
feature393	0.10289
feature137	0.10281
feature44	0.10275
feature294	0.10262
feature98	0.10244
feature114	0.10244
feature70	0.10218
feature441	0.10218
feature319	0.10215
feature245	0.10214
feature350	0.10212
feature17	0.10187
feature201	0.10181
feature152	0.10169
feature344	0.10166
feature388	0.10165
feature41	0.10117
feature20	0.10103
feature391	0.10077
feature9	0.10071
feature404	0.10054
feature183	0.10044
feature284	0.10017
feature416	0.09973
feature295	0.09957
feature261	0.09955
feature351	0.09955
feature415	0.09947
feature468	0.09936
feature406	0.09933
feature149	0.09929
feature25	0.09924
feature235	0.09919
feature214	0.09918
feature116	0.09915
feature199	0.09915
feature89	0.09912
feature411	0.09912
feature84	0.09907
feature395	0.09877
feature212	0.0986
feature260	0.09858
feature251	0.09855
feature196	0.09832
feature465	0.09831
feature327	0.09816
feature105	0.09808
feature162	0.09807
feature178	0.09807
feature236	0.09798
feature191	0.09783
feature458	0.09773
feature450	0.0977
feature466	0.0977
feature59	0.09769
feature74	0.09769
feature7	0.09748
feature128	0.09745
feature279	0.09745
feature442	0.09742
feature308	0.09735
feature103	0.09732
feature48	0.09731
feature313	0.09729
feature118	0.09719
feature377	0.09712
feature263	0.09709
feature452	0.09697
feature280	0.09675
feature449	0.09671
feature461	0.09671
feature250	0.09651
feature133	0.09638
feature154	0.09625
feature467	0.09624
feature171	0.09616
feature376	0.09614
feature117	0.09611
feature409	0.09611
feature460	0.09604
feature472	0.09602
feature43	0.096
feature71	0.096
feature216	0.09592
feature206	0.09586
feature122	0.09585
feature347	0.09581
feature444	0.09581
feature337	0.09576
feature32	0.09574
feature148	0.09569
feature19	0.09567
feature287	0.09567
feature420	0.09567
feature352	0.09566
feature454	0.09563
feature315	0.0956
feature473	0.09558
feature373	0.09541
feature475	0.09539
feature188	0.09529
feature27	0.09523
feature91	0.09518
feature275	0.09511
feature314	0.09508
feature262	0.09495
feature348	0.09491
feature476	0.09491
feature160	0.0949
feature359	0.0949
feature240	0.09487
feature384	0.09484
feature15	0.09483
feature459	0.09478
feature320	0.09468
feature439	0.09467
feature225	0.09464
feature237	0.09464
feature324	0.09464
feature283	0.09463
feature309	0.09451
feature436	0.09449
feature431	0.09448
feature120	0.09447
feature293	0.09443
feature241	0.09439
feature266	0.09425
feature378	0.09414
feature246	0.09413
feature410	0.09409
feature198	0.09402
feature52	0.094
feature218	0.09395
feature356	0.09391
feature361	0.0939
feature394	0.0938
feature423	0.09374
feature75	0.09371
feature258	0.09365
feature274	0.09365
feature278	0.0936
feature341	0.09355
feature132	0.09348
feature281	0.09348
feature78	0.09346
feature159	0.09332
feature398	0.09328
feature202	0.09312
feature438	0.09305
feature187	0.09304
feature85	0.093
feature31	0.09299
feature363	0.09286
feature367	0.09283
feature64	0.09282
feature143	0.09279
feature326	0.09271
feature231	0.09265
feature4	0.09264
feature123	0.09256
feature207	0.09254
feature343	0.09252
feature374	0.09251
feature165	0.09249
feature166	0.09248
feature124	0.09237
feature288	0.09231
feature329	0.09221
feature204	0.09217
feature16	0.09213
feature277	0.09213
feature164	0.09201
feature474	0.09201
feature197	0.09198
feature448	0.09197
feature42	0.09195
feature181	0.09188
feature375	0.09188
feature60	0.09187
feature180	0.09183
feature366	0.09176
feature185	0.09168
feature298	0.09164
feature21	0.09153
feature107	0.0915
feature24	0.09148
feature192	0.09148
feature282	0.09137
feature37	0.09135
feature331	0.09132
feature471	0.09129
feature135	0.09128
feature119	0.09126
feature176	0.09114
feature86	0.09098
feature271	0.09096
feature426	0.09095
feature390	0.09083
feature47	0.09076
feature169	0.09068
feature26	0.09066
feature151	0.09062
feature462	0.09061
feature372	0.09058
feature299	0.09057
feature349	0.09055
feature380	0.09046
feature330	0.09038
feature54	0.09037
feature357	0.09037
feature334	0.09031
feature58	0.09027
feature46	0.09024
feature110	0.09024
feature480	0.09021
feature38	0.09017
feature79	0.09009
feature170	0.08993
feature238	0.08987
feature174	0.08981
feature457	0.08981
feature175	0.08979
feature5	0.08975
feature427	0.08975
feature12	0.08968
feature455	0.08968
feature276	0.08953
feature63	0.08944
feature203	0.0894
feature389	0.08934
feature219	0.08932
feature69	0.08925
feature325	0.08914
feature22	0.0891
feature362	0.08899
feature111	0.08883
feature142	0.08873
feature53	0.08872
feature400	0.08871
feature14	0.08862
feature155	0.08862
feature270	0.08854
feature208	0.08847
feature6	0.08846
feature127	0.0884
feature302	0.08831
feature332	0.08828
feature443	0.08818
feature112	0.08817
feature102	0.08815
feature437	0.08814
feature453	0.08809
feature310	0.08806
feature267	0.0879
feature39	0.08757
feature186	0.08756
feature10	0.08728
feature464	0.08728
feature138	0.08727
feature430	0.08725
feature340	0.08714
feature421	0.08711
feature80	0.08709
feature345	0.08694
feature447	0.08693
feature182	0.08678
feature422	0.08662
feature11	0.08656
feature268	0.08629
feature144	0.08623
feature101	0.08622
feature368	0.08621
feature90	0.08619
feature383	0.08616
feature336	0.08595
feature335	0.08594
feature358	0.08585
feature134	0.08572
feature272	0.08557
feature396	0.08536
feature432	0.08516
feature463	0.08466
feature469	0.08464
feature55	0.08463
feature150	0.08459
feature139	0.08453
feature167	0.08451
feature346	0.08433
feature405	0.084
feature304	0.08398
feature106	0.08357
feature100	0.08356
feature213	0.08343
feature303	0.08328
feature239	0.08302
feature399	0.07862
feature72	0.04995
feature195	0.04906
feature232	0.04906
feature296	0.00842
feature40	0.00764
feature104	0.00764
feature136	0.00764
feature168	0.00764
feature227	0.00764
feature360	0.00764
feature35	0.00398
feature419	0.00398
feature291	0.0031
feature328	0.00225
feature259	0.00219
feature8	0.00189
feature99	0.00174
feature67	0.00171
feature163	0.00171
feature200	0.00171
feature355	0.00171
feature456	0.00139
feature131	0.00064
feature3	0.00062
feature387	0.00062
feature451	0.00049
feature424	0.00042
feature264	0.00031
feature323	0.0001

## Sheet: Network feature
Name of feature	I(f,c)
A_degree	0.48748
A_Burts	0.4461
A_coreness	0.44058
V_Burts	0.3516
A_cocitation	0.31875
A_bibliographic	0.31875
V_coreness	0.31703
Densith	0.31196
Modularity	0.23591
M_Hub	0.23171
N_atriculation	0.19644
Var_V_betweenness	0.18213
V_closeness	0.15625
A_E_betweenness	0.15225
A_closeness	0.14592
Graph3	0.14333
Graph4	0.14259
Var_E_betweenness	0.13631
A_V_betweenness	0.13384
A_path_length	0.12466
Diameter	0.04901
Transitivity	0.00434
Girth	0.00059
figure the bar charts of individual feature network contribution
The contribution of individual feature is determined by calculating the importance score,with larger score indicating
