# Supplementary material for: Identification of pre-microRNAs by characterizing their sequence order evolution information and secondary structure graphs
Source: BMC Bioinformatics. 2018 Dec 31;19(Suppl 19):521. doi: 10.1186/s12859-018-2518-2 (PMC6311913; doi:10.1186/s12859-018-2518-2)
Supplement: Supplementary file 2 — Describes the optimal feature set, which is 268. (XLSX 15.4 kb) [file 12859_2018_2518_MOESM2_ESM.xlsx]

## Sheet: Supplementary
feature name	I(f,c)
Efm	0.84881
A_degree	0.48748
A_Burts	0.4461
A_coreness	0.44058
V_Burts	0.3516
A_cocitation	0.31875
A_bibliographic	0.31875
V_coreness	0.31703
Densith	0.31196
Modularity	0.23591
M_Hub	0.23171
feature413	0.20155
Ecs
feature253	0.1994
N_atriculation	0.19644
Var_V_betweenness	0.18213
feature317	0.1727
%(G+C)	0.17185
feature381	0.17139
feature93	0.17045
feature445	0.16982
feature61	0.16125
feature285	0.16055
feature66	0.15998
feature82	0.15998
V_closeness	0.15625
feature94	0.15456
A_E_betweenness	0.15225
feature157	0.15029
feature189	0.14989
%UAA	0.14786
feature446	0.14706
feature83	0.14614
A_closeness	0.14592
feature254	0.14556
feature226	0.14348
feature242	0.14348
Graph3	0.14333
Graph4	0.14259
%AAC	0.14041
feature77	0.14041
feature252	0.13961
feature247	0.13785
Var_E_betweenness	0.13631
feature88	0.13626
A_V_betweenness	0.13384
feature221	0.13349
feature228	0.13287
feature49	0.13117
feature81	0.13068
feature51	0.13045
feature353	0.13035
feature365	0.13035
feature243	0.12976
feature255	0.12931
feature414	0.12881
feature248	0.12879
feature435	0.12876
feature233	0.12827
feature190	0.12806
%CC	0.12801
feature113	0.12796
feature97	0.1276
feature109	0.1276
feature161	0.12757
feature173	0.12757
%GGU	0.12667
feature45	0.12667
feature257	0.12639
feature269	0.12639
feature234	0.12586
feature417	0.12484
feature429	0.12484
feature129	0.12473
feature141	0.12473
A_path_length	0.12466
feature369	0.12383
feature433	0.12284
feature249	0.12236
feature145	0.12135
feature92	0.12057
Ecs	0.12031
feature256	0.11977
feature418	0.11952
feature434	0.11952
feature385	0.11927
feature397	0.11927
feature34	0.11908
feature50	0.11908
feature244	0.11895
feature273	0.11893
feature318	0.1188
feature382	0.11833
feature286	0.11832
feature316	0.11749
feature194	0.11631
feature210	0.11631
feature73	0.11529
feature342	0.11528
feature220	0.11494
feature147	0.1149
feature1	0.11433
feature13	0.11433
feature224	0.11424
feature217	0.11421
feature440	0.11377
feature179	0.11367
feature87	0.11314
feature193	0.11313
feature205	0.11313
feature412	0.113
feature322	0.11237
feature338	0.11237
feature290	0.11203
feature306	0.11203
feature470	0.11169
feature364	0.11166
feature177	0.11165
feature401	0.11128
feature126	0.11127
feature321	0.11121
feature333	0.11121
feature311	0.11114
feature222	0.11082
feature403	0.11075
feature2	0.11039
feature18	0.11039
feature408	0.11028
feature297	0.11022
feature28	0.1102
feature56	0.11016
feature229	0.11007
feature386	0.10972
feature402	0.10972
feature76	0.10962
feature307	0.10959
feature184	0.10895
feature211	0.10877
feature354	0.10821
feature370	0.10821
feature312	0.10805
feature223	0.10754
feature289	0.10748
feature301	0.10748
feature30	0.10724
feature479	0.10724
feature478	0.10704
feature29	0.10692
feature140	0.1068
feature292	0.10672
feature153	0.10656
feature95	0.10629
feature407	0.10618
feature130	0.10614
feature146	0.10614
feature108	0.10604
feature215	0.10522
feature265	0.10519
feature36	0.10514
feature477	0.10513
feature23	0.10497
feature425	0.10479
feature305	0.10471
feature68	0.10452
feature300	0.10443
feature115	0.10438
feature371	0.10429
feature96	0.10425
feature121	0.10412
feature209	0.10403
feature172	0.10385
feature156	0.10357
feature428	0.1035
feature57	0.10315
feature339	0.10302
feature379	0.10297
feature230	0.10292
feature393	0.10289
feature137	0.10281
feature44	0.10275
feature294	0.10262
feature98	0.10244
feature114	0.10244
feature70	0.10218
feature441	0.10218
feature319	0.10215
feature245	0.10214
feature350	0.10212
feature17	0.10187
feature201	0.10181
feature152	0.10169
feature344	0.10166
feature388	0.10165
csU	0.10123
feature41	0.10117
feature20	0.10103
feature391	0.10077
feature9	0.10071
feature404	0.10054
feature183	0.10044
feature284	0.10017
feature416	0.09973
feature295	0.09957
feature261	0.09955
feature351	0.09955
feature415	0.09947
feature468	0.09936
feature406	0.09933
feature149	0.09929
feature25	0.09924
feature235	0.09919
feature214	0.09918
feature116	0.09915
feature199	0.09915
feature89	0.09912
feature411	0.09912
feature84	0.09907
feature395	0.09877
feature212	0.0986
feature260	0.09858
feature251	0.09855
feature196	0.09832
feature465	0.09831
feature327	0.09816
feature105	0.09808
feature162	0.09807
feature178	0.09807
feature236	0.09798
feature191	0.09783
feature458	0.09773
feature450	0.0977
feature466	0.0977
feature59	0.09769
feature74	0.09769
feature7	0.09748
feature128	0.09745
feature279	0.09745
feature442	0.09742
feature308	0.09735
feature103	0.09732
feature48	0.09731
feature313	0.09729
feature118	0.09719
feature377	0.09712
feature263	0.09709
feature452	0.09697
feature280	0.09675
feature449	0.09671
feature461	0.09671
feature250	0.09651
feature133	0.09638
feature154	0.09625
feature467	0.09624
%(UUG)	0.09616
feature376	0.09614
feature117	0.09611
feature409	0.09611
feature460	0.09604
feature472	0.09602
feature43	0.096
feature71	0.096
feature216	0.09592
%(CCA)	0.09586
feature122	0.09585
feature347	0.09581
feature444	0.09581
feature337	0.09576
feature32	0.09574
